# Supplementary material for: IL-33 treatment attenuated diet-induced hepatic steatosis but aggravated hepatic fibrosis
Source: Oncotarget. 2016 May 9;7(23):33649–61. doi: 10.18632/oncotarget.9259 (PMC5085109; doi:10.18632/oncotarget.9259)
Supplement: Supplementary file 2 [file oncotarget-07-33649-s002.xlsx]

## Sheet: Table S2
Table S2: Composition of the control diet and MCD diet formulas
Ingredients (g)	MCD diet	Controlling diet
Protein	17.2	17.2
Carbohydrate	65.9	65.5
Fat	9.9	9.9
L-Alanine	3.5	3.5
L-Arginine	12.1	12.1
L-Asparagine-H2O	6	6
L-Aspartate	3.5	3.5
L-Cystine	3.5	3.5
L-Glutamine	40	40
Glycine	23.3	23.3
L-Histidine-HCl-H2O	4.5	4.5
L-Isoleucine	8.2	8.2
L-Leucine	11.1	11.1
L-Lysine-HCl	18	18
L-Phenylalanine	7.5	7.5
L-Proline	3.5	3.5
L-Serine	3.5	3.5
L-Threonine	8.2	8.2
L-Tryptophan	1.8	1.8
L-Tyrosine	5	5
L-Valine	8.2	8.2
Total L-Amino Acids	171.4	171.4
Sucrose	455.3	450.3
Corn starch	150	150
Maltodextrin	50	50
Cellulose	30	30
Corn oil	100	100
Mineral mix	35	35
Sodium bicarbonate	7.5	7.5
Vitamin mix V10001	10	10
DL-Methionine	0	3
Choline bitrate	0	2

## Sheet: Table S3
Table S3: Sequences of oligonucleotides used as primers
Target gene		Sequence (5’-3’)
IL-33 (mouse)	Sense	AACAGGCCTTCTTCGTCCTT
	Antisense	GAACGCACAGGCGTTTTACT
ST2 (mouse)	Sense	TGACGGCCACCAGATCATTCACAG
	Antisense	GCCAAAGCAAGCTGAACAGGCAATAC
Col1A1 (mouse)	Sense	ATGTTCAGCTTTGTGGACCTC
	Antisense	CAGAAAGCACAGCACTCGC
TGF-β (mouse)	Sense	CTCACCGCGACTCCTGCTGC
	Antisense	TCGGAGAGCGGGAACCCTCG
IFN-γ (mouse)	Sense	TGCGGGGTTGTATCTGGGGGT
	Antisense	GCGCTGGCCCGGAGTGTAGA
Arg-1 (mouse)	Sense	CTCCAAGCCAAAGTCCTTAGAG
	Antisense	GGAGCTGTCATTAGGGACATCA
iNOS (mouse)	Sense	GTTCTCAGCCCAACAATACAAGA
	Antisense	GTGGACGGGTCGATGTCAC
SREBP-1c (mouse)	Sense	AACGTCACTTCCAGCTAGAC
	Antisense	CCACTAAGGTGCCTACAGAGC
Fas (mouse)	Sense	AGCGGCCATTTCCATTGCCC
	Antisense	CCATGCCCAGAGGGTGGTTG
CD36 (mouse)	Sense	GAACCACTGCTTTCAAAAACTGG
	Antisense	TGCTGTTCTTTGCCACGTCA
TLR2 (mouse)	Sense	CCTGGTCTCCCGCTATTTCAC
	Antisense	CCGAGGTACAACTTCCAAGGT
CD206 (mouse)	Sense	TCTTTGCCTTTCCCAGTCTCC
	Antisense	TGACACCCAGCGGAATTTC
ACO (mouse)	Sense	TCCAGACTTCCAACATGAGGA
	Antisense	CTGGGCGTAGGTGCCAATTA
PPARα (mouse)	Sense	AGAGCCCCATCTGTCCTCTC
	Antisense	ACTGGTAGTCTGCAAAACCAAA
L-FABP (mouse)	Sense	GTGGTCCGCAATGAGTTCAC
	Antisense	GTATTGGTGATTGTGTCTCC
MTP (mouse)	Sense	CATGTCAGCCATCCTGTTTG
	Antisense	CTCGCGATACCACAGACTGA
ABCA-1 (mouse)	Sense	AGTGATAATCAAAGTCAAAGGCACAC
	Antisense	AGCAACTTGGCACTAGTAACTCTG
α-SMA (mouse)	Sense	GTCCCAGACATCAGGGAGTAA
	Antisense	TCGGATACTTCAGCGTCAGGA
18S (mouse)	Sense	ACGGAAGGGCACCACCAGGA
	Antisense	CACCACCACCCACGGAATCG
IL-33 (human)	Sense	GTGACGGTGTTGATGGTAAGAT
	Antisense	AGCTCCACAGAGTGTTCCTTG
ST2 (human)	Sense	CTGTCTGGCCCTGAATTTGC
	Antisense	AGCAGAGTGGCCTCAATCCA
18S (human)	Sense	CAGCCACCCGAGATTGAGCA
	Antisense	TAGTAGCGACGGGCGGTGTG
α-SMA, alpha smooth muscle actin; PPARγ, peroxisome proliferator-activated receptor γ; PPARα, peroxisome proliferator-activated receptor α; SREBP-1c, sterol regulatory element binding protein 1c; Fas, fatty acid synthase; CD36, cluster of differentiation 36; L-FABP, liver fatty acid binding protein; Arg-1, arginase 1; MTP, microsomal triglyceride transfer protein; ABCA-1, ATP-binding cassette tra…
